# Supplementary material for: Review and integrative taxonomy of the genus Prosopistoma Latreille, 1833 (Ephemeroptera, Prosopistomatidae) in Thailand, with description of a new species
Source: Zookeys. 2019 Feb 27;(825):123–44. doi: 10.3897/zookeys.825.32443 (PMC6403201; doi:10.3897/zookeys.825.32443)
Supplement: XML Treatment for Prosopistoma annamense [file zookeys.825.32443-treatment1.xml]

<!DOCTYPE tp:taxon-treatment
  PUBLIC "-//TaxonX//DTD Taxonomic Treatment Publishing DTD v0 20100105//EN" "tax-treatment-NSO.dtd">
<tp:taxon-treatment xmlns:tp="http://www.plazi.org/taxpub"><tp:treatment-meta><kwd-group><label>Taxon classification</label><kwd><named-content xmlns:xlink="http://www.w3.org/1999/xlink" content-type="kingdom">Animalia</named-content></kwd><kwd><named-content xmlns:xlink="http://www.w3.org/1999/xlink" content-type="order">Ephemeroptera</named-content></kwd><kwd><named-content xmlns:xlink="http://www.w3.org/1999/xlink" content-type="family">Prosopistomatidae</named-content></kwd></kwd-group><mixed-citation publication-type="journal"><person-group><name><surname>Boonsoong</surname><given-names>Boonsatien</given-names></name><name><surname>Sartori</surname><given-names>Michel</given-names></name></person-group><article-title>Review and integrative taxonomy of the genus <italic><tp:taxon-name><tp:taxon-name-part taxon-name-part-type="genus" reg="Prosopistoma">Prosopistoma</tp:taxon-name-part></tp:taxon-name></italic> Latreille, 1833 (<tp:taxon-name><tp:taxon-name-part taxon-name-part-type="order">Ephemeroptera</tp:taxon-name-part></tp:taxon-name>, <tp:taxon-name><tp:taxon-name-part taxon-name-part-type="family">Prosopistomatidae</tp:taxon-name-part></tp:taxon-name>) in Thailand, with description of a new species</article-title><source>Zookeys</source><day>27</day><month>2</month><year>2019</year><volume>2019</volume><issue>825</issue><fpage>123</fpage><lpage>144</lpage><pub-id pub-id-type="doi">10.3897/zookeys.825.32443</pub-id></mixed-citation></tp:treatment-meta><tp:nomenclature><tp:taxon-name>
                <tp:taxon-name-part taxon-name-part-type="genus" reg="Prosopistoma">Prosopistoma</tp:taxon-name-part>
                <tp:taxon-name-part taxon-name-part-type="species" reg="annamense">annamense</tp:taxon-name-part>
              </tp:taxon-name><tp:taxon-authority>Soldán &amp; Braasch, 1984</tp:taxon-authority><xref ref-type="fig" rid="F1">Figures 1A</xref><xref ref-type="fig" rid="F1">, 1B</xref><xref ref-type="fig" rid="F2">, 2A</xref><xref ref-type="fig" rid="F2">, 2B</xref><xref ref-type="fig" rid="F2">, 2C</xref><xref ref-type="fig" rid="F2">, 2D</xref><xref ref-type="fig" rid="F3">, 3A</xref><xref ref-type="fig" rid="F3">, 3B</xref><xref ref-type="fig" rid="F3">, 3C</xref><xref ref-type="fig" rid="F13">, 12A</xref><xref ref-type="fig" rid="F13">, 12B</xref><xref ref-type="fig" rid="F13">, 12C</xref><xref ref-type="fig" rid="F14">, 14</xref><tp:nomenclature-citation-list><tp:nomenclature-citation><tp:taxon-name>
                    <tp:taxon-name-part taxon-name-part-type="genus" reg="Prosopistoma">Prosopistoma</tp:taxon-name-part>
                    <tp:taxon-name-part taxon-name-part-type="species" reg="annamense">annamense</tp:taxon-name-part>
                  </tp:taxon-name><comment>Soldán &amp; Braasch, 1984: 370–376, figs. 2, 4, 6, 8, 13, 14. (orig.); Barber-James, 2009: 153–154, Table <xref ref-type="table" rid="T2">2</xref> (morph. matrix); Tungpairojwong &amp; Boonsoong, 2011: 67–68; Shi &amp; Tong, 2013: 95 (key).</comment></tp:nomenclature-citation></tp:nomenclature-citation-list></tp:nomenclature><tp:treatment-sec sec-type="material" id="SECID0E6BAE"><title>Material examined.</title><p>THAILAND; 1 larva, Chanthaburi province, Klong Kla Seu Yai, Khao Kitchakut, <named-content xmlns:xlink="http://www.w3.org/1999/xlink" content-type="dwc:verbatimCoordinates" xlink:type="simple"><named-content content-type="geo-json" specific-use="{&#34;type&#34;:&#34;Point&#34;,&#34;coordinates&#34;:[102.096750,12.876650]}" id="NCID0EICAE" xlink:type="simple">12°52'35.94"N, 102°05'48.3"E</named-content></named-content>, 40 m, 7.II.2013, 2 larvae, same place, 6.VII.2018, B Boonsoong leg. (<abbrev xmlns:xlink="http://www.w3.org/1999/xlink" content-type="institution" xlink:title="Zoological Museum at Kasetsart University in Bangkok, Thailand" id="ABBRID0ENCAE" xlink:type="simple">ZMKU</abbrev>); 1 larva, Nakhon Nayok province, Wang Ta Krai, <named-content xmlns:xlink="http://www.w3.org/1999/xlink" content-type="dwc:verbatimCoordinates" xlink:type="simple"><named-content content-type="geo-json" specific-use="{&#34;type&#34;:&#34;Point&#34;,&#34;coordinates&#34;:[101.301639,14.326639]}" id="NCID0EVCAE" xlink:type="simple">14°19'35.9"N, 101°18'05.9"E</named-content></named-content>, 65 m, 24.III.2013, B Boonsoong leg. (<abbrev xmlns:xlink="http://www.w3.org/1999/xlink" content-type="institution" xlink:title="Zoological Museum at Kasetsart University in Bangkok, Thailand" id="ABBRID0E1CAE" xlink:type="simple">ZMKU</abbrev>); 5 larvae, Kanchanaburi province, Thong Pha Phum, Phu Iyara Resort, <named-content xmlns:xlink="http://www.w3.org/1999/xlink" content-type="dwc:verbatimCoordinates" xlink:type="simple"><named-content content-type="geo-json" specific-use="{&#34;type&#34;:&#34;Point&#34;,&#34;coordinates&#34;:[98.571389,14.626222]}" id="NCID0ECDAE" xlink:type="simple">14°37'34.4"N, 98°34'17.0"E</named-content></named-content>, 207 m, 6.IV.2013, B Boonsoong leg. (<abbrev xmlns:xlink="http://www.w3.org/1999/xlink" content-type="institution" xlink:title="Zoological Museum at Kasetsart University in Bangkok, Thailand" id="ABBRID0EHDAE" xlink:type="simple">ZMKU</abbrev>), 1 larva same data (<abbrev xmlns:xlink="http://www.w3.org/1999/xlink" content-type="institution" xlink:title="Museum of Zoology in Lausanne, Switzerland" id="ABBRID0EMDAE" xlink:type="simple">MZL</abbrev>, GBIFCH00657966); 1 larva, Ban Pra Chum Mai, <named-content xmlns:xlink="http://www.w3.org/1999/xlink" content-type="dwc:verbatimCoordinates" xlink:type="simple"><named-content content-type="geo-json" specific-use="{&#34;type&#34;:&#34;Point&#34;,&#34;coordinates&#34;:[98.581750,14.583722]}" id="NCID0EUDAE" xlink:type="simple">14°35'01.4"N, 98°34'54.3"E</named-content></named-content>, 233 m, 26.IV.2014, B Boonsoong leg. (<abbrev xmlns:xlink="http://www.w3.org/1999/xlink" content-type="institution" xlink:title="Zoological Museum at Kasetsart University in Bangkok, Thailand" id="ABBRID0EZDAE" xlink:type="simple">ZMKU</abbrev>); 5 larvae, Kanchanaburi province, Pung Wan Resort, <named-content xmlns:xlink="http://www.w3.org/1999/xlink" content-type="dwc:verbatimCoordinates" xlink:type="simple"><named-content content-type="geo-json" specific-use="{&#34;type&#34;:&#34;Point&#34;,&#34;coordinates&#34;:[98.060000,14.205556]}" id="NCID0EBEAE" xlink:type="simple">14°12'20"N, 98°03'36"E</named-content></named-content>, 28 m, 14.X.2015, B Boonsoong leg. (<abbrev xmlns:xlink="http://www.w3.org/1999/xlink" content-type="institution" xlink:title="Zoological Museum at Kasetsart University in Bangkok, Thailand" id="ABBRID0EGEAE" xlink:type="simple">ZMKU</abbrev>), 1 larva same data (<abbrev xmlns:xlink="http://www.w3.org/1999/xlink" content-type="institution" xlink:title="Museum of Zoology in Lausanne, Switzerland" id="ABBRID0ELEAE" xlink:type="simple">MZL</abbrev>, GBIFCH00657965); 3 larvae, Loei province, Ban Non Pattana, <named-content xmlns:xlink="http://www.w3.org/1999/xlink" content-type="dwc:verbatimCoordinates" xlink:type="simple"><named-content content-type="geo-json" specific-use="{&#34;type&#34;:&#34;Point&#34;,&#34;coordinates&#34;:[101.478889,17.106667]}" id="NCID0ETEAE" xlink:type="simple">17°06'24"N, 101°28'44"E</named-content></named-content>, 530 m, 1.II.2016, B Boonsoong leg. (<abbrev xmlns:xlink="http://www.w3.org/1999/xlink" content-type="institution" xlink:title="Zoological Museum at Kasetsart University in Bangkok, Thailand" id="ABBRID0EYEAE" xlink:type="simple">ZMKU</abbrev>); 3 larvae, Ratchaburi province, Kang Som Maew, Suan Phueng, <named-content xmlns:xlink="http://www.w3.org/1999/xlink" content-type="dwc:verbatimCoordinates" xlink:type="simple"><named-content content-type="geo-json" specific-use="{&#34;type&#34;:&#34;Point&#34;,&#34;coordinates&#34;:[99.280917,13.407667]}" id="NCID0EAFAE" xlink:type="simple">13°24'27.6"N, 99°16'51.3"E</named-content></named-content>, 206 m, 13.II.2016, B Boonsoong leg. (<abbrev xmlns:xlink="http://www.w3.org/1999/xlink" content-type="institution" xlink:title="Zoological Museum at Kasetsart University in Bangkok, Thailand" id="ABBRID0EFFAE" xlink:type="simple">ZMKU</abbrev>); 6 larvae, Loei province, Ban Non Pattana, <named-content xmlns:xlink="http://www.w3.org/1999/xlink" content-type="dwc:verbatimCoordinates" xlink:type="simple"><named-content content-type="geo-json" specific-use="{&#34;type&#34;:&#34;Point&#34;,&#34;coordinates&#34;:[101.478889,17.106667]}" id="NCID0ENFAE" xlink:type="simple">17°06'24"N, 101°28'44"E</named-content></named-content>, 530 m, 19.III.2016, B Boonsoong leg. (<abbrev xmlns:xlink="http://www.w3.org/1999/xlink" content-type="institution" xlink:title="Zoological Museum at Kasetsart University in Bangkok, Thailand" id="ABBRID0ESFAE" xlink:type="simple">ZMKU</abbrev>); 2 larvae, Nakhon Nayok province, Wang Ta Krai, <named-content xmlns:xlink="http://www.w3.org/1999/xlink" content-type="dwc:verbatimCoordinates" xlink:type="simple"><named-content content-type="geo-json" specific-use="{&#34;type&#34;:&#34;Point&#34;,&#34;coordinates&#34;:[101.306250,14.335950]}" id="NCID0E1FAE" xlink:type="simple">14°20'9.42"N, 101°18'22.5"E</named-content></named-content>, 67 m, 25.II.2017, B Boonsoong leg. (<abbrev xmlns:xlink="http://www.w3.org/1999/xlink" content-type="institution" xlink:title="Zoological Museum at Kasetsart University in Bangkok, Thailand" id="ABBRID0E6FAE" xlink:type="simple">ZMKU</abbrev>); 2 larvae, Chanthaburi province, Klong Sa Tor Bon, <named-content xmlns:xlink="http://www.w3.org/1999/xlink" content-type="dwc:verbatimCoordinates" xlink:type="simple"><named-content content-type="geo-json" specific-use="{&#34;type&#34;:&#34;Point&#34;,&#34;coordinates&#34;:[102.388683,12.720117]}" id="NCID0EHGAE" xlink:type="simple">12°43'12.42"N, 102°23'19.26"E</named-content></named-content>, 115 m, 5.VII.2018, B Boonsoong leg. (<abbrev xmlns:xlink="http://www.w3.org/1999/xlink" content-type="institution" xlink:title="Zoological Museum at Kasetsart University in Bangkok, Thailand" id="ABBRID0EMGAE" xlink:type="simple">ZMKU</abbrev>).</p></tp:treatment-sec><tp:treatment-sec sec-type="diagnosis" id="SECID0ERGAE"><title>Diagnosis.</title><p>The larvae of <italic><tp:taxon-name><tp:taxon-name-part taxon-name-part-type="genus" reg="Prosopistoma">P.</tp:taxon-name-part><tp:taxon-name-part taxon-name-part-type="species" reg="annamense">annamense</tp:taxon-name-part></tp:taxon-name></italic> can be distinguished from those of other Oriental congeners by (i) apex of the inner margin of the fore tibiae, with 4–6 serrated pectinate spines (Fig. <xref ref-type="fig" rid="F3">3B</xref>), (ii) three long, finely serrated bristles at the base of the inner incisor, on both right and left mandible, (iii) segment III of the maxillary palp slightly shorter than 1/3 the length of segment II and (iv) posterolateral spines at segments VII and VII parallel to or bent outwards from the body axis (Fig. <xref ref-type="fig" rid="F1">1A, B</xref>).</p><fig id="F1" position="float" orientation="portrait"><label>Figure 1.</label><caption><p><italic><tp:taxon-name><tp:taxon-name-part taxon-name-part-type="genus" reg="Prosopistoma">Prosopistoma</tp:taxon-name-part></tp:taxon-name></italic> spp. whole larvae: <bold>A–B</bold><italic><tp:taxon-name><tp:taxon-name-part taxon-name-part-type="genus" reg="Prosopistoma">P.</tp:taxon-name-part><tp:taxon-name-part taxon-name-part-type="species" reg="annamense">annamense</tp:taxon-name-part></tp:taxon-name></italic>, specimens from stream (<bold>A</bold>) and river (<bold>B</bold>); <bold>C</bold><italic><tp:taxon-name><tp:taxon-name-part taxon-name-part-type="genus" reg="Prosopistoma">P.</tp:taxon-name-part><tp:taxon-name-part taxon-name-part-type="species" reg="sinense">sinense</tp:taxon-name-part></tp:taxon-name></italic><bold>D–F</bold><italic><tp:taxon-name><tp:taxon-name-part taxon-name-part-type="genus" reg="Prosopistoma">P.</tp:taxon-name-part><tp:taxon-name-part taxon-name-part-type="species" reg="carinatum">carinatum</tp:taxon-name-part></tp:taxon-name></italic> sp. n. <bold>D</bold> dorsal view <bold>E</bold> ventral view <bold>F</bold> lateral view.</p></caption><graphic xmlns:xlink="http://www.w3.org/1999/xlink" xlink:href="zookeys-825-123-g001.jpg" position="float" orientation="portrait" xlink:type="simple" id="oo_267580.jpg"/></fig><fig id="F2" position="float" orientation="portrait"><label>Figure 2.</label><caption><p><italic><tp:taxon-name><tp:taxon-name-part taxon-name-part-type="genus" reg="Prosopistoma">Prosopistoma</tp:taxon-name-part><tp:taxon-name-part taxon-name-part-type="species" reg="annamense">annamense</tp:taxon-name-part></tp:taxon-name></italic>: <bold>A</bold><abbrev xmlns:xlink="http://www.w3.org/1999/xlink" xlink:title="Scanning electron microscopy" xlink:type="simple">SEM</abbrev>s of notal shield, dorsal view <bold>B</bold> pale-coloured areas on carapace (arrow) <bold>C</bold> scale-like structures <bold>D</bold> closer view showing details of scale-like structures.</p></caption><graphic xmlns:xlink="http://www.w3.org/1999/xlink" xlink:href="zookeys-825-123-g002.jpg" position="float" orientation="portrait" xlink:type="simple" id="oo_267581.jpg"/></fig><fig id="F3" position="float" orientation="portrait"><label>Figure 3.</label><caption><p><italic><tp:taxon-name><tp:taxon-name-part taxon-name-part-type="genus" reg="Prosopistoma">Prosopistoma</tp:taxon-name-part><tp:taxon-name-part taxon-name-part-type="species" reg="annamense">annamense</tp:taxon-name-part></tp:taxon-name></italic>: <bold>A</bold><abbrev xmlns:xlink="http://www.w3.org/1999/xlink" xlink:title="Scanning electron microscopy" xlink:type="simple">SEM</abbrev>s of sternal plate <bold>B</bold> ventral margin of fore tibia <bold>C</bold> pectinate setae.</p></caption><graphic xmlns:xlink="http://www.w3.org/1999/xlink" xlink:href="zookeys-825-123-g003.jpg" position="float" orientation="portrait" xlink:type="simple" id="oo_267582.jpg"/></fig></tp:treatment-sec><tp:treatment-sec sec-type="distribution" id="SECID0ENLAE"><title>Distribution.</title><p>Loei province (NE), Nakhon Nayok province (C), Chanthaburi province (E), Kanchanaburi province (W), Ratchaburi province (W).</p></tp:treatment-sec><tp:treatment-sec sec-type="remarks" id="SECID0ESLAE"><title>Remarks.</title><p>The larvae of <italic><tp:taxon-name><tp:taxon-name-part taxon-name-part-type="genus" reg="Prosopistoma">P.</tp:taxon-name-part><tp:taxon-name-part taxon-name-part-type="species" reg="annamense">annamense</tp:taxon-name-part></tp:taxon-name></italic> were originally described by <xref ref-type="bibr" rid="B21">Soldán and Braasch (1984)</xref> and collected from Vietnam (Thuan Hai province). They are widely distributed in southern and central Vietnam. <xref ref-type="bibr" rid="B23">Tungpairojwong and Boonsoong (2011)</xref> reported this species in middle and moderately disturbed streams in Loei province (NE), Chaiyaphum province (NE) and Kanchanaburi province (W). In this study, we found this species in several provinces, and it seems to have a wide distribution in Thailand. Surprisingly, we found larvae on the banks of the Khwae Noi River (Kanchanaburi province) (Fig. <xref ref-type="fig" rid="F13">12C</xref>). This is the first report of <italic><tp:taxon-name><tp:taxon-name-part taxon-name-part-type="genus" reg="Prosopistoma">Prosopistoma</tp:taxon-name-part></tp:taxon-name></italic> larvae in large rivers in Thailand, and the larvae collected from large rivers are paler than those larvae from streams (Fig. <xref ref-type="fig" rid="F1">1B</xref>).</p><table-wrap id="T2" position="float" orientation="portrait"><label>Table 2.</label><caption><p>Uncorrected pairwise genetic distances (<abbrev xmlns:xlink="http://www.w3.org/1999/xlink" xlink:title="cytochrome oxidase I" id="ABBRID0EDNAE" xlink:type="simple">COI</abbrev>) between selected prosopistomatid and baetiscid species, using the Kimura 2-parameter.</p></caption><table id="TID0ETLAG" rules="all"><tbody><tr><th rowspan="1" colspan="1"/><th rowspan="1" colspan="1">
                        <italic><tp:taxon-name>
                            <tp:taxon-name-part taxon-name-part-type="genus" reg="Baetisca">B.</tp:taxon-name-part>
                            <tp:taxon-name-part taxon-name-part-type="species" reg="laurentina">laurentina</tp:taxon-name-part>
                          </tp:taxon-name></italic>
                      </th><th rowspan="1" colspan="1">
                        <italic><tp:taxon-name>
                            <tp:taxon-name-part taxon-name-part-type="genus" reg="Prosopistoma">P.</tp:taxon-name-part>
                            <tp:taxon-name-part taxon-name-part-type="species" reg="annamense">annamense</tp:taxon-name-part>
                          </tp:taxon-name></italic>
                      </th><th rowspan="1" colspan="1"><italic><tp:taxon-name><tp:taxon-name-part taxon-name-part-type="genus" reg="Prosopistoma">P.</tp:taxon-name-part><tp:taxon-name-part taxon-name-part-type="species" reg="carinatum">carinatum</tp:taxon-name-part></tp:taxon-name></italic> sp. n.</th><th rowspan="1" colspan="1">
                        <italic><tp:taxon-name>
                            <tp:taxon-name-part taxon-name-part-type="genus" reg="Prosopistoma">P.</tp:taxon-name-part>
                            <tp:taxon-name-part taxon-name-part-type="species" reg="sinense">sinense</tp:taxon-name-part>
                          </tp:taxon-name></italic>
                      </th></tr><tr><td rowspan="1" colspan="1">
                        <italic><tp:taxon-name>
                            <tp:taxon-name-part taxon-name-part-type="genus" reg="Baetisca">B.</tp:taxon-name-part>
                            <tp:taxon-name-part taxon-name-part-type="species" reg="laurentina">laurentina</tp:taxon-name-part>
                          </tp:taxon-name></italic>
                      </td><td rowspan="1" colspan="1">–</td><td rowspan="1" colspan="1">–</td><td rowspan="1" colspan="1">–</td><td rowspan="1" colspan="1">–</td></tr><tr><td rowspan="1" colspan="1">
                        <italic><tp:taxon-name>
                            <tp:taxon-name-part taxon-name-part-type="genus" reg="Prosopistoma">P.</tp:taxon-name-part>
                            <tp:taxon-name-part taxon-name-part-type="species" reg="annamense">annamense</tp:taxon-name-part>
                          </tp:taxon-name></italic>
                      </td><td rowspan="1" colspan="1">0.32</td><td rowspan="1" colspan="1">–</td><td rowspan="1" colspan="1">–</td><td rowspan="1" colspan="1">–</td></tr><tr><td rowspan="1" colspan="1"><italic><tp:taxon-name><tp:taxon-name-part taxon-name-part-type="genus" reg="Prosopistoma">P.</tp:taxon-name-part><tp:taxon-name-part taxon-name-part-type="species" reg="carinatum">carinatum</tp:taxon-name-part></tp:taxon-name></italic> sp. n.</td><td rowspan="1" colspan="1">0.23</td><td rowspan="1" colspan="1">0.31</td><td rowspan="1" colspan="1">–</td><td rowspan="1" colspan="1">–</td></tr><tr><td rowspan="1" colspan="1">
                        <italic><tp:taxon-name>
                            <tp:taxon-name-part taxon-name-part-type="genus" reg="Prosopistoma">P.</tp:taxon-name-part>
                            <tp:taxon-name-part taxon-name-part-type="species" reg="sinense">sinense</tp:taxon-name-part>
                          </tp:taxon-name></italic>
                      </td><td rowspan="1" colspan="1">0.34</td><td rowspan="1" colspan="1">0.33</td><td rowspan="1" colspan="1">0.35</td><td rowspan="1" colspan="1">–</td></tr></tbody></table></table-wrap></tp:treatment-sec><tp:treatment-sec><!--Section generated to contain objects referenced in tp:taxon-treatment.--><fig id="F13" position="float" orientation="portrait"><label>Figure 12.</label><caption><p>Habitats of <italic><tp:taxon-name><tp:taxon-name-part taxon-name-part-type="genus" reg="Prosopistoma">Prosopistoma</tp:taxon-name-part></tp:taxon-name></italic> larvae: <bold>A–C</bold><italic><tp:taxon-name><tp:taxon-name-part taxon-name-part-type="genus" reg="Prosopistoma">P.</tp:taxon-name-part><tp:taxon-name-part taxon-name-part-type="species" reg="annamense">annamense</tp:taxon-name-part></tp:taxon-name></italic><bold>A</bold> = Loei province <bold>B</bold> = Nakhon Nayok province <bold>C</bold> = Kanchanaburi province (Khwae Noi River) <bold>D</bold><italic><tp:taxon-name><tp:taxon-name-part taxon-name-part-type="genus" reg="Prosopistoma">P.</tp:taxon-name-part><tp:taxon-name-part taxon-name-part-type="species" reg="sinense">sinense</tp:taxon-name-part></tp:taxon-name></italic> (Kanchanaburi province) <bold>E–F</bold><italic><tp:taxon-name><tp:taxon-name-part taxon-name-part-type="genus" reg="Prosopistoma">P.</tp:taxon-name-part><tp:taxon-name-part taxon-name-part-type="species" reg="carinatum">carinatum</tp:taxon-name-part></tp:taxon-name></italic> sp. n. <bold>E</bold> = Kanchanaburi province <bold>F</bold> = Nakhon Si (Thammarat province).</p></caption><graphic xmlns:xlink="http://www.w3.org/1999/xlink" xlink:href="zookeys-825-123-g013.jpg" position="float" orientation="portrait" xlink:type="simple" id="oo_267592.jpg"/></fig><fig id="F14" position="float" orientation="portrait"><label>Figure 14.</label><caption><p>Distribution map of the four known Thai <italic><tp:taxon-name><tp:taxon-name-part taxon-name-part-type="genus" reg="Prosopistoma">Prosopistoma</tp:taxon-name-part></tp:taxon-name></italic> species.</p></caption><graphic xmlns:xlink="http://www.w3.org/1999/xlink" xlink:href="zookeys-825-123-g014.jpg" position="float" orientation="portrait" xlink:type="simple" id="oo_267593.jpg"/></fig></tp:treatment-sec><ref-list><ref id="B21"><mixed-citation xmlns:xlink="http://www.w3.org/1999/xlink" xlink:type="simple"><person-group><name name-style="western"><surname>Soldán</surname><given-names>T</given-names></name><name name-style="western"><surname>Braasch</surname><given-names>D</given-names></name></person-group> (<year>1984</year>) <article-title>Two new species of the genus <italic><tp:taxon-name><tp:taxon-name-part taxon-name-part-type="genus">Prosopistoma</tp:taxon-name-part></tp:taxon-name></italic> (<tp:taxon-name><tp:taxon-name-part taxon-name-part-type="order">Ephemeroptera</tp:taxon-name-part></tp:taxon-name>: <tp:taxon-name><tp:taxon-name-part taxon-name-part-type="family">Prosopistomatidae</tp:taxon-name-part></tp:taxon-name>) from Vietnam.</article-title><source>Acta Entomologica Bohemoslovaca</source><volume>81</volume>: <fpage>370</fpage>–<lpage>376</lpage>.</mixed-citation></ref><ref id="B23"><mixed-citation xmlns:xlink="http://www.w3.org/1999/xlink" xlink:type="simple"><person-group><name name-style="western"><surname>Tungpairojwong</surname><given-names>N</given-names></name><name name-style="western"><surname>Boonsoong</surname><given-names>B</given-names></name></person-group> (<year>2011</year>) <article-title>New records of <italic><tp:taxon-name><tp:taxon-name-part taxon-name-part-type="genus">Isonychia</tp:taxon-name-part><tp:taxon-name-part taxon-name-part-type="species">formosana</tp:taxon-name-part></tp:taxon-name></italic>, <italic><tp:taxon-name><tp:taxon-name-part taxon-name-part-type="genus">Prosopistoma</tp:taxon-name-part><tp:taxon-name-part taxon-name-part-type="species">annamense</tp:taxon-name-part></tp:taxon-name></italic> and <italic><tp:taxon-name><tp:taxon-name-part taxon-name-part-type="genus">Prosopistoma</tp:taxon-name-part><tp:taxon-name-part taxon-name-part-type="species">sinense</tp:taxon-name-part></tp:taxon-name></italic> (<tp:taxon-name><tp:taxon-name-part taxon-name-part-type="order">Ephemeroptera</tp:taxon-name-part></tp:taxon-name>) from Thailand.</article-title><source>Ecological Research</source><volume>41</volume>(<issue>2</issue>): <fpage>66</fpage>–<lpage>69</lpage>. <ext-link xlink:type="simple" ext-link-type="doi" xlink:href="10.1111/j.1748-5967.2011.00317.x">https://doi.org/10.1111/j.1748-5967.2011.00317.x</ext-link></mixed-citation></ref></ref-list></tp:taxon-treatment>
