# Supplementary material for: Review and integrative taxonomy of the genus Prosopistoma Latreille, 1833 (Ephemeroptera, Prosopistomatidae) in Thailand, with description of a new species
Source: Zookeys. 2019 Feb 27;(825):123–44. doi: 10.3897/zookeys.825.32443 (PMC6403201; doi:10.3897/zookeys.825.32443)
Supplement: XML Treatment for Prosopistoma wouterae [file zookeys.825.32443-treatment3.xml]

<!DOCTYPE tp:taxon-treatment
  PUBLIC "-//TaxonX//DTD Taxonomic Treatment Publishing DTD v0 20100105//EN" "tax-treatment-NSO.dtd">
<tp:taxon-treatment xmlns:tp="http://www.plazi.org/taxpub"><tp:treatment-meta><kwd-group><label>Taxon classification</label><kwd><named-content xmlns:xlink="http://www.w3.org/1999/xlink" content-type="kingdom">Animalia</named-content></kwd><kwd><named-content xmlns:xlink="http://www.w3.org/1999/xlink" content-type="order">Ephemeroptera</named-content></kwd><kwd><named-content xmlns:xlink="http://www.w3.org/1999/xlink" content-type="family">Prosopistomatidae</named-content></kwd></kwd-group><mixed-citation publication-type="journal"><person-group><name><surname>Boonsoong</surname><given-names>Boonsatien</given-names></name><name><surname>Sartori</surname><given-names>Michel</given-names></name></person-group><article-title>Review and integrative taxonomy of the genus <italic><tp:taxon-name><tp:taxon-name-part taxon-name-part-type="genus" reg="Prosopistoma">Prosopistoma</tp:taxon-name-part></tp:taxon-name></italic> Latreille, 1833 (<tp:taxon-name><tp:taxon-name-part taxon-name-part-type="order">Ephemeroptera</tp:taxon-name-part></tp:taxon-name>, <tp:taxon-name><tp:taxon-name-part taxon-name-part-type="family">Prosopistomatidae</tp:taxon-name-part></tp:taxon-name>) in Thailand, with description of a new species</article-title><source>Zookeys</source><day>27</day><month>2</month><year>2019</year><volume>2019</volume><issue>825</issue><fpage>123</fpage><lpage>144</lpage><pub-id pub-id-type="doi">10.3897/zookeys.825.32443</pub-id></mixed-citation></tp:treatment-meta><tp:nomenclature><tp:taxon-name>
                <tp:taxon-name-part taxon-name-part-type="genus" reg="Prosopistoma">Prosopistoma</tp:taxon-name-part>
                <tp:taxon-name-part taxon-name-part-type="species" reg="wouterae">wouterae</tp:taxon-name-part>
              </tp:taxon-name><tp:taxon-authority>Lieftinck, 1932</tp:taxon-authority><xref ref-type="fig" rid="F14">Figure 14</xref><tp:nomenclature-citation-list><tp:nomenclature-citation><tp:taxon-name>
                    <tp:taxon-name-part taxon-name-part-type="genus" reg="Prosopistoma">Prosopistoma</tp:taxon-name-part>
                    <tp:taxon-name-part taxon-name-part-type="species" reg="wouterae">wouterae</tp:taxon-name-part>
                  </tp:taxon-name><comment>Lieftinck, 1932: 44–55, pls 1–2. (orig.); Lafon, 1952: 433 (table); Peters, 1967: 211–213, figs 2, 8, 10, 16, 26 (redescription); Soldán &amp; Braasch, 1984; 374–375 (key); Barber-James, 2009: 153–154, Table <xref ref-type="table" rid="T2">2</xref> (morph. matrix); Shi &amp; Tong, 2013: 95 (key).</comment></tp:nomenclature-citation></tp:nomenclature-citation-list></tp:nomenclature><tp:treatment-sec sec-type="material" id="SECID0EB4AE"><title>Material examined.</title><p>None.</p></tp:treatment-sec><tp:treatment-sec sec-type="diagnosis" id="SECID0EG4AE"><title>Diagnosis.</title><p>The larvae of <italic><tp:taxon-name><tp:taxon-name-part taxon-name-part-type="genus" reg="Prosopistoma">P.</tp:taxon-name-part><tp:taxon-name-part taxon-name-part-type="species" reg="wouterae">wouterae</tp:taxon-name-part></tp:taxon-name></italic> can be distinguished from those of other congeners by the combination of the following characteristics: (i) apical segment of the maxillary palp shorter than 1/2 the length of segment II, (ii) mesonotum with five dark-brown patches connected by brown narrow stripes, (iii) apex of the ventral margin of the fore-tibiae with eight serrated spines and (iv) posterolateral spine of segments VII and VIII parallel to or bent inwards the body axis (<xref ref-type="bibr" rid="B20">Shi and Tong 2013</xref>).</p></tp:treatment-sec><tp:treatment-sec sec-type="distribution" id="SECID0E24AE"><title>Distribution.</title><p>Songkhla province (S).</p></tp:treatment-sec><tp:treatment-sec sec-type="remarks" id="SECID0EB5AE"><title>Remarks.</title><p><italic><tp:taxon-name><tp:taxon-name-part taxon-name-part-type="genus" reg="Prosopistoma">Prosopistoma</tp:taxon-name-part><tp:taxon-name-part taxon-name-part-type="species" reg="wouterae">wouterae</tp:taxon-name-part></tp:taxon-name></italic> was originally described by <xref ref-type="bibr" rid="B13">Lieftinck (1932)</xref> from West Java. <xref ref-type="bibr" rid="B17">Parnrong et al. (2002)</xref> reported larvae of <italic><tp:taxon-name><tp:taxon-name-part taxon-name-part-type="genus" reg="Prosopistoma">P.</tp:taxon-name-part><tp:taxon-name-part taxon-name-part-type="species" reg="wouterae">wouterae</tp:taxon-name-part></tp:taxon-name></italic> from the Songkhla province. In this study, we sampled in the same stream (Boripat Waterfall) but unfortunately, no specimens were found during our collection. This species seems to have a distribution limited only to the Sunda Islands and southern Thailand. Only four genes (16S, 18S, 28S rDNA, and H3) were sequenced for <italic><tp:taxon-name><tp:taxon-name-part taxon-name-part-type="genus" reg="Prosopistoma">P.</tp:taxon-name-part><tp:taxon-name-part taxon-name-part-type="species" reg="wouterae">wouterae</tp:taxon-name-part></tp:taxon-name></italic> (<xref ref-type="bibr" rid="B14">Ogden and Whiting 2005</xref>), and no <abbrev xmlns:xlink="http://www.w3.org/1999/xlink" xlink:title="cytochrome oxidase I" id="ABBRID0EU6AE" xlink:type="simple">COI</abbrev> sequences were available for comparison.</p></tp:treatment-sec><tp:treatment-sec><!--Section generated to contain objects referenced in tp:taxon-treatment.--><fig id="F14" position="float" orientation="portrait"><label>Figure 14.</label><caption><p>Distribution map of the four known Thai <italic><tp:taxon-name><tp:taxon-name-part taxon-name-part-type="genus" reg="Prosopistoma">Prosopistoma</tp:taxon-name-part></tp:taxon-name></italic> species.</p></caption><graphic xmlns:xlink="http://www.w3.org/1999/xlink" xlink:href="zookeys-825-123-g014.jpg" position="float" orientation="portrait" xlink:type="simple" id="oo_267593.jpg"/></fig><table-wrap id="T2" position="float" orientation="portrait"><label>Table 2.</label><caption><p>Uncorrected pairwise genetic distances (<abbrev xmlns:xlink="http://www.w3.org/1999/xlink" xlink:title="cytochrome oxidase I" id="ABBRID0EDNAE" xlink:type="simple">COI</abbrev>) between selected prosopistomatid and baetiscid species, using the Kimura 2-parameter.</p></caption><table id="TID0ETLAG" rules="all"><tbody><tr><th rowspan="1" colspan="1"/><th rowspan="1" colspan="1">
                        <italic><tp:taxon-name>
                            <tp:taxon-name-part taxon-name-part-type="genus" reg="Baetisca">B.</tp:taxon-name-part>
                            <tp:taxon-name-part taxon-name-part-type="species" reg="laurentina">laurentina</tp:taxon-name-part>
                          </tp:taxon-name></italic>
                      </th><th rowspan="1" colspan="1">
                        <italic><tp:taxon-name>
                            <tp:taxon-name-part taxon-name-part-type="genus" reg="Prosopistoma">P.</tp:taxon-name-part>
                            <tp:taxon-name-part taxon-name-part-type="species" reg="annamense">annamense</tp:taxon-name-part>
                          </tp:taxon-name></italic>
                      </th><th rowspan="1" colspan="1"><italic><tp:taxon-name><tp:taxon-name-part taxon-name-part-type="genus" reg="Prosopistoma">P.</tp:taxon-name-part><tp:taxon-name-part taxon-name-part-type="species" reg="carinatum">carinatum</tp:taxon-name-part></tp:taxon-name></italic> sp. n.</th><th rowspan="1" colspan="1">
                        <italic><tp:taxon-name>
                            <tp:taxon-name-part taxon-name-part-type="genus" reg="Prosopistoma">P.</tp:taxon-name-part>
                            <tp:taxon-name-part taxon-name-part-type="species" reg="sinense">sinense</tp:taxon-name-part>
                          </tp:taxon-name></italic>
                      </th></tr><tr><td rowspan="1" colspan="1">
                        <italic><tp:taxon-name>
                            <tp:taxon-name-part taxon-name-part-type="genus" reg="Baetisca">B.</tp:taxon-name-part>
                            <tp:taxon-name-part taxon-name-part-type="species" reg="laurentina">laurentina</tp:taxon-name-part>
                          </tp:taxon-name></italic>
                      </td><td rowspan="1" colspan="1">–</td><td rowspan="1" colspan="1">–</td><td rowspan="1" colspan="1">–</td><td rowspan="1" colspan="1">–</td></tr><tr><td rowspan="1" colspan="1">
                        <italic><tp:taxon-name>
                            <tp:taxon-name-part taxon-name-part-type="genus" reg="Prosopistoma">P.</tp:taxon-name-part>
                            <tp:taxon-name-part taxon-name-part-type="species" reg="annamense">annamense</tp:taxon-name-part>
                          </tp:taxon-name></italic>
                      </td><td rowspan="1" colspan="1">0.32</td><td rowspan="1" colspan="1">–</td><td rowspan="1" colspan="1">–</td><td rowspan="1" colspan="1">–</td></tr><tr><td rowspan="1" colspan="1"><italic><tp:taxon-name><tp:taxon-name-part taxon-name-part-type="genus" reg="Prosopistoma">P.</tp:taxon-name-part><tp:taxon-name-part taxon-name-part-type="species" reg="carinatum">carinatum</tp:taxon-name-part></tp:taxon-name></italic> sp. n.</td><td rowspan="1" colspan="1">0.23</td><td rowspan="1" colspan="1">0.31</td><td rowspan="1" colspan="1">–</td><td rowspan="1" colspan="1">–</td></tr><tr><td rowspan="1" colspan="1">
                        <italic><tp:taxon-name>
                            <tp:taxon-name-part taxon-name-part-type="genus" reg="Prosopistoma">P.</tp:taxon-name-part>
                            <tp:taxon-name-part taxon-name-part-type="species" reg="sinense">sinense</tp:taxon-name-part>
                          </tp:taxon-name></italic>
                      </td><td rowspan="1" colspan="1">0.34</td><td rowspan="1" colspan="1">0.33</td><td rowspan="1" colspan="1">0.35</td><td rowspan="1" colspan="1">–</td></tr></tbody></table></table-wrap></tp:treatment-sec><ref-list><ref id="B20"><mixed-citation xmlns:xlink="http://www.w3.org/1999/xlink" xlink:type="simple"><person-group><name name-style="western"><surname>Shi</surname><given-names>W</given-names></name><name name-style="western"><surname>Tong</surname><given-names>X</given-names></name></person-group> (<year>2013</year>) <article-title>A new species of <italic><tp:taxon-name><tp:taxon-name-part taxon-name-part-type="genus">Prosopistoma</tp:taxon-name-part></tp:taxon-name></italic> (<tp:taxon-name><tp:taxon-name-part taxon-name-part-type="order">Ephemeroptera</tp:taxon-name-part></tp:taxon-name>: <tp:taxon-name><tp:taxon-name-part taxon-name-part-type="family">Prosopistomatidae</tp:taxon-name-part></tp:taxon-name>) from China with a key to Oriental species.</article-title><source>Zootaxa</source><volume>3718</volume>: <fpage>89</fpage>–<lpage>096</lpage>. <ext-link xlink:type="simple" ext-link-type="doi" xlink:href="10.11646/zootaxa.3718.1.8">https://doi.org/10.11646/zootaxa.3718.1.8</ext-link></mixed-citation></ref><ref id="B13"><mixed-citation xmlns:xlink="http://www.w3.org/1999/xlink" xlink:type="simple"><person-group><name name-style="western"><surname>Lieftinck</surname><given-names>MA</given-names></name></person-group> (<year>1932</year>) <article-title>A new species of <italic><tp:taxon-name><tp:taxon-name-part taxon-name-part-type="genus">Prosopistoma</tp:taxon-name-part></tp:taxon-name></italic> from the Malay Archipelago (<tp:taxon-name><tp:taxon-name-part taxon-name-part-type="order">Ephemeroptera</tp:taxon-name-part></tp:taxon-name>).</article-title><source>Tijdschrift voor Entomologie (supplement)</source><volume>75</volume>: <fpage>44</fpage>–<lpage>55</lpage>.</mixed-citation></ref><ref id="B17"><mixed-citation xmlns:xlink="http://www.w3.org/1999/xlink" xlink:type="simple"><person-group><name name-style="western"><surname>Parnrong</surname><given-names>S</given-names></name><name name-style="western"><surname>Buathong</surname><given-names>M</given-names></name><name name-style="western"><surname>Sites</surname><given-names>RW</given-names></name></person-group> (<year>2002</year>) <article-title>New records of <tp:taxon-name><tp:taxon-name-part taxon-name-part-type="family">Behningiidae</tp:taxon-name-part></tp:taxon-name>, <tp:taxon-name><tp:taxon-name-part taxon-name-part-type="family">Potamanthidae</tp:taxon-name-part></tp:taxon-name>, and <tp:taxon-name><tp:taxon-name-part taxon-name-part-type="family">Prosopistomatidae</tp:taxon-name-part></tp:taxon-name> (<tp:taxon-name><tp:taxon-name-part taxon-name-part-type="order">Ephemeroptera</tp:taxon-name-part></tp:taxon-name>) from Thailand.</article-title><source>ScienceAsia</source><volume>28</volume>: <fpage>407</fpage>–<lpage>409</lpage>.</mixed-citation></ref><ref id="B14"><mixed-citation xmlns:xlink="http://www.w3.org/1999/xlink" xlink:type="simple"><person-group><name name-style="western"><surname>Ogden</surname><given-names>TH</given-names></name><name name-style="western"><surname>Whiting</surname><given-names>MF</given-names></name></person-group> (<year>2005</year>) <article-title>Phylogeny of <tp:taxon-name><tp:taxon-name-part taxon-name-part-type="order">Ephemeroptera</tp:taxon-name-part></tp:taxon-name> (mayflies) based on molecular evidence.</article-title><source>Molecular Phylogenetics and Evolution</source><volume>37</volume>: <fpage>625</fpage>–<lpage>643</lpage>. <ext-link xlink:type="simple" ext-link-type="doi" xlink:href="10.1016/j.ympev.2005.08.008">https://doi.org/10.1016/j.ympev.2005.08.008</ext-link></mixed-citation></ref></ref-list></tp:taxon-treatment>
