# Supplementary material for: Review and integrative taxonomy of the genus Prosopistoma Latreille, 1833 (Ephemeroptera, Prosopistomatidae) in Thailand, with description of a new species
Source: Zookeys. 2019 Feb 27;(825):123–44. doi: 10.3897/zookeys.825.32443 (PMC6403201; doi:10.3897/zookeys.825.32443)
Supplement: XML Treatment for Prosopistoma carinatum [file zookeys.825.32443-treatment4.xml]

<!DOCTYPE tp:taxon-treatment
  PUBLIC "-//TaxonX//DTD Taxonomic Treatment Publishing DTD v0 20100105//EN" "tax-treatment-NSO.dtd">
<tp:taxon-treatment xmlns:tp="http://www.plazi.org/taxpub"><tp:treatment-meta><kwd-group><label>Taxon classification</label><kwd><named-content xmlns:xlink="http://www.w3.org/1999/xlink" content-type="kingdom">Animalia</named-content></kwd><kwd><named-content xmlns:xlink="http://www.w3.org/1999/xlink" content-type="order">Ephemeroptera</named-content></kwd><kwd><named-content xmlns:xlink="http://www.w3.org/1999/xlink" content-type="family">Prosopistomatidae</named-content></kwd></kwd-group><mixed-citation publication-type="journal"><person-group><name><surname>Boonsoong</surname><given-names>Boonsatien</given-names></name><name><surname>Sartori</surname><given-names>Michel</given-names></name></person-group><article-title>Review and integrative taxonomy of the genus <italic><tp:taxon-name><tp:taxon-name-part taxon-name-part-type="genus" reg="Prosopistoma">Prosopistoma</tp:taxon-name-part></tp:taxon-name></italic> Latreille, 1833 (<tp:taxon-name><tp:taxon-name-part taxon-name-part-type="order">Ephemeroptera</tp:taxon-name-part></tp:taxon-name>, <tp:taxon-name><tp:taxon-name-part taxon-name-part-type="family">Prosopistomatidae</tp:taxon-name-part></tp:taxon-name>) in Thailand, with description of a new species</article-title><source>Zookeys</source><day>27</day><month>2</month><year>2019</year><volume>2019</volume><issue>825</issue><fpage>123</fpage><lpage>144</lpage><pub-id pub-id-type="doi">10.3897/zookeys.825.32443</pub-id></mixed-citation></tp:treatment-meta><tp:nomenclature><tp:taxon-name>
                <tp:taxon-name-part taxon-name-part-type="genus" reg="Prosopistoma">Prosopistoma</tp:taxon-name-part>
                <tp:taxon-name-part taxon-name-part-type="species" reg="carinatum">carinatum</tp:taxon-name-part>
                <object-id xmlns:xlink="http://www.w3.org/1999/xlink" content-type="zoobank" xlink:type="simple">http://zoobank.org/E4B47533-39E5-45D6-BFAA-BE6B5E681C7B</object-id>
              </tp:taxon-name><tp:taxon-status xmlns:xlink="http://www.w3.org/1999/xlink" xlink:type="simple">sp. n.</tp:taxon-status><xref ref-type="fig" rid="F1">Figures 1D</xref><xref ref-type="fig" rid="F1">, 1F</xref><xref ref-type="fig" rid="F6">, 6</xref><xref ref-type="fig" rid="F7">, 7</xref><xref ref-type="fig" rid="F8">, 8</xref><xref ref-type="fig" rid="F9">, 9</xref><xref ref-type="fig" rid="F10">, 10</xref><xref ref-type="fig" rid="F13">, 12E</xref><xref ref-type="fig" rid="F13">, 12F</xref><xref ref-type="fig" rid="F14">, 14</xref></tp:nomenclature><tp:treatment-sec sec-type="material" id="SECID0EKCAG"><title>Material examined.</title><p><bold><italic>Holotype</italic></bold>. THAILAND; Holotype, 1 mature larva, Kanchanaburi province, Thong Pha Phum, Ban Pra Chum Mai, <named-content xmlns:xlink="http://www.w3.org/1999/xlink" content-type="dwc:verbatimCoordinates" xlink:type="simple"><named-content content-type="geo-json" specific-use="{&#34;type&#34;:&#34;Point&#34;,&#34;coordinates&#34;:[98.581750,14.583722]}" id="NCID0EYCAG" xlink:type="simple">14°35'01.4"N, 98°34'54.3"E</named-content></named-content>, 233 m, 11.IV.2015, B Boonsoong leg. (<abbrev xmlns:xlink="http://www.w3.org/1999/xlink" content-type="institution" xlink:title="Zoological Museum at Kasetsart University in Bangkok, Thailand" id="ABBRID0E4CAG" xlink:type="simple">ZMKU</abbrev>); <bold><italic>Paratypes</italic></bold>. 1 larva same data as holotype (<abbrev xmlns:xlink="http://www.w3.org/1999/xlink" content-type="institution" xlink:title="Museum of Zoology in Lausanne, Switzerland" id="ABBRID0EFDAG" xlink:type="simple">MZL</abbrev>, GBIFCH00657926); 6 larvae same data as holotype (<abbrev xmlns:xlink="http://www.w3.org/1999/xlink" content-type="institution" xlink:title="Zoological Museum at Kasetsart University in Bangkok, Thailand" id="ABBRID0EKDAG" xlink:type="simple">ZMKU</abbrev>); 1 mature larva, 8 larvae, Kanchanaburi province, Ban Pra Chum Mai, <named-content xmlns:xlink="http://www.w3.org/1999/xlink" content-type="dwc:verbatimCoordinates" xlink:type="simple"><named-content content-type="geo-json" specific-use="{&#34;type&#34;:&#34;Point&#34;,&#34;coordinates&#34;:[98.581750,14.583722]}" id="NCID0ESDAG" xlink:type="simple">14°35'01.4"N, 98°34'54.3"E</named-content></named-content>, 233 m, 26.IV.2016, B Boonsoong leg. (<abbrev xmlns:xlink="http://www.w3.org/1999/xlink" content-type="institution" xlink:title="Zoological Museum at Kasetsart University in Bangkok, Thailand" id="ABBRID0EXDAG" xlink:type="simple">ZMKU</abbrev>).</p></tp:treatment-sec><tp:treatment-sec sec-type="material" id="SECID0E3DAG"><title>Additional material.</title><p>THAILAND; 1 larva, Nakhon Si Thammarat province, Lan Sa Ka, Khao Luang water fall, <named-content xmlns:xlink="http://www.w3.org/1999/xlink" content-type="dwc:verbatimCoordinates" xlink:type="simple"><named-content content-type="geo-json" specific-use="{&#34;type&#34;:&#34;Point&#34;,&#34;coordinates&#34;:[99.770611,8.468972]}" id="NCID0EFEAG" xlink:type="simple">8°28'08.30"N, 99°46'14.20"E</named-content></named-content>, 533 m, 2.VII.2016, B Boonsoong leg. (<abbrev xmlns:xlink="http://www.w3.org/1999/xlink" content-type="institution" xlink:title="Zoological Museum at Kasetsart University in Bangkok, Thailand" id="ABBRID0EKEAG" xlink:type="simple">ZMKU</abbrev>); 1 larva, Narathiwat province, Waeng district, Ai Sae, <named-content xmlns:xlink="http://www.w3.org/1999/xlink" content-type="dwc:verbatimCoordinates" xlink:type="simple"><named-content content-type="geo-json" specific-use="{&#34;type&#34;:&#34;Point&#34;,&#34;coordinates&#34;:[101.834850,5.796083]}" id="NCID0ESEAG" xlink:type="simple">5°47'45.9"N, 101°50'5.46"E</named-content></named-content>, 64 m, 21.IV.2018, B Boonsoong leg. (<abbrev xmlns:xlink="http://www.w3.org/1999/xlink" content-type="institution" xlink:title="Zoological Museum at Kasetsart University in Bangkok, Thailand" id="ABBRID0EXEAG" xlink:type="simple">ZMKU</abbrev>).</p></tp:treatment-sec><tp:treatment-sec sec-type="distribution" id="SECID0E3EAG"><title>Distribution.</title><p>Kanchanaburi province (W), Nakhon Si Thammarat province (S), Narathiwat province (S).</p></tp:treatment-sec><tp:treatment-sec sec-type="diagnosis" id="SECID0EBFAG"><title>Diagnosis.</title><p>The larvae of <italic><tp:taxon-name><tp:taxon-name-part taxon-name-part-type="genus" reg="Prosopistoma">Prosopistoma</tp:taxon-name-part><tp:taxon-name-part taxon-name-part-type="species" reg="carinatum">carinatum</tp:taxon-name-part></tp:taxon-name></italic> sp. n. can be distinguished from those of other species by the combination of the following characteristics (Table <xref ref-type="table" rid="T3">3</xref>): (i) carapace with two longitudinal ridges on each side of the midline on its surface (Fig. <xref ref-type="fig" rid="F1">1F</xref>), (ii) antenna 7-segmented, (iii) carapace with three pale-coloured depressions on each side, (iv) carapace with a very narrow flange width and strong convexity, (v) carapace with a typically brown colouration and a distally irregular (zig-zag) yellow pattern at 0.7 times the length of the carapace, (vi) carapace with circular scale-like structures, (vii) presence of three long serrated bristles at the base of the inner canine and (viii) ventral margin of the fore-tibia with nine pectinate setae.</p><table-wrap id="T3" position="float" orientation="portrait"><label>Table 3.</label><caption><p>Larval characters of <italic><tp:taxon-name><tp:taxon-name-part taxon-name-part-type="genus" reg="Prosopistoma">P.</tp:taxon-name-part><tp:taxon-name-part taxon-name-part-type="species" reg="carinatum">carinatum</tp:taxon-name-part></tp:taxon-name></italic> sp. n. compared with Thai known species (<xref ref-type="bibr" rid="B21">Soldán and Braasch 1984</xref>, <xref ref-type="bibr" rid="B16">Sartori and Gattolliat 2003</xref>, <xref ref-type="bibr" rid="B20">Shi and Tong 2013</xref>).</p></caption><table id="TID0ESVAG" rules="all"><tbody><tr><th rowspan="1" colspan="1"/><th rowspan="1" colspan="1">
                        <italic><tp:taxon-name>
                            <tp:taxon-name-part taxon-name-part-type="genus" reg="Prosopistoma">P.</tp:taxon-name-part>
                            <tp:taxon-name-part taxon-name-part-type="species" reg="annamense">annamense</tp:taxon-name-part>
                          </tp:taxon-name></italic>
                      </th><th rowspan="1" colspan="1">
                        <italic><tp:taxon-name>
                            <tp:taxon-name-part taxon-name-part-type="genus" reg="Prosopistoma">P.</tp:taxon-name-part>
                            <tp:taxon-name-part taxon-name-part-type="species" reg="sinense">sinense</tp:taxon-name-part>
                          </tp:taxon-name></italic>
                      </th><th rowspan="1" colspan="1">
                        <italic><tp:taxon-name>
                            <tp:taxon-name-part taxon-name-part-type="genus" reg="Prosopistoma">P.</tp:taxon-name-part>
                            <tp:taxon-name-part taxon-name-part-type="species" reg="wouterae">wouterae</tp:taxon-name-part>
                          </tp:taxon-name></italic>
                      </th><th rowspan="1" colspan="1"><italic><tp:taxon-name><tp:taxon-name-part taxon-name-part-type="genus" reg="Prosopistoma">P.</tp:taxon-name-part><tp:taxon-name-part taxon-name-part-type="species" reg="carinatum">carinatum</tp:taxon-name-part></tp:taxon-name></italic> sp. n.</th></tr><tr><td rowspan="1" colspan="1">Distribution</td><td rowspan="1" colspan="1">Vietnam, Thailand</td><td rowspan="1" colspan="1">China, Thailand</td><td rowspan="1" colspan="1">Java, Sumatra, Thailand</td><td rowspan="1" colspan="1">Thailand</td></tr><tr><td rowspan="1" colspan="1">Antennae</td><td rowspan="1" colspan="1">5-segmented</td><td rowspan="1" colspan="1">5-segmented</td><td rowspan="1" colspan="1">6-segmented</td><td rowspan="1" colspan="1">7-segmented</td></tr><tr><td rowspan="1" colspan="1">Antenna with segment III to remaining segments</td><td rowspan="1" colspan="1">shorter</td><td rowspan="1" colspan="1">longer</td><td rowspan="1" colspan="1">shorter</td><td rowspan="1" colspan="1">shorter</td></tr><tr><td rowspan="1" colspan="1">Number of bristles on mandibles</td><td rowspan="1" colspan="1">3</td><td rowspan="1" colspan="1">4–6</td><td rowspan="1" colspan="1">3</td><td rowspan="1" colspan="1">3</td></tr><tr><td rowspan="1" colspan="1">Number of spines on foretibiae</td><td rowspan="1" colspan="1">4–6</td><td rowspan="1" colspan="1">6–8</td><td rowspan="1" colspan="1">8</td><td rowspan="1" colspan="1">9</td></tr><tr><td rowspan="1" colspan="1">Carapace flange width</td><td rowspan="1" colspan="1">wide</td><td rowspan="1" colspan="1">narrow</td><td rowspan="1" colspan="1">narrow</td><td rowspan="1" colspan="1">very narrow</td></tr><tr><td rowspan="1" colspan="1">Carapace ridges</td><td rowspan="1" colspan="1">no</td><td rowspan="1" colspan="1">no</td><td rowspan="1" colspan="1">no</td><td rowspan="1" colspan="1">2 ridges on each side</td></tr><tr><td rowspan="1" colspan="1">Distal end of carapace</td><td rowspan="1" colspan="1">incised notch</td><td rowspan="1" colspan="1">incised notch</td><td rowspan="1" colspan="1">incised notch</td><td rowspan="1" colspan="1">protruding notch</td></tr><tr><td rowspan="1" colspan="1">Length of inner canine to outer canine</td><td rowspan="1" colspan="1">shorter than outer canine</td><td rowspan="1" colspan="1">shorter than outer canine</td><td rowspan="1" colspan="1">subequal</td><td rowspan="1" colspan="1">subequal</td></tr><tr><td rowspan="1" colspan="1">Ratio length of carapace (along median suture):width</td><td rowspan="1" colspan="1">0.95–1.00 (n = 3)</td><td rowspan="1" colspan="1">0.96–1.02 (n = 3)</td><td rowspan="1" colspan="1">unknown</td><td rowspan="1" colspan="1">1.07–1.13 (n = 3)</td></tr><tr><td rowspan="1" colspan="1">Convexity: carapace depth:length</td><td rowspan="1" colspan="1">0.39–0.45 (n = 3)</td><td rowspan="1" colspan="1">0.30–0.49 (n = 3)</td><td rowspan="1" colspan="1">unknown</td><td rowspan="1" colspan="1">0.56–0.58 (n = 3)</td></tr></tbody></table></table-wrap></tp:treatment-sec><tp:treatment-sec sec-type="description" id="SECID0EOOAG"><title>Description</title><p>(in alcohol). Body length 1.94–2.43 mm excluding caudal filaments.</p><p><bold><italic>Head.</italic></bold> Head yellowish with median blackish ocellus between antennae (Fig. <xref ref-type="fig" rid="F8">8A</xref>), head width approximately 3 times length. Epicranial ecdysial sutures prominent, passing through the anterior margin of the lateral ocelli, and between the compound eyes and the antennal bases and continuing to the lateral margin of the head (Fig. <xref ref-type="fig" rid="F8">8B</xref>). Antenna 7-segments (Figs <xref ref-type="fig" rid="F6">6A</xref>, <xref ref-type="fig" rid="F8">8B</xref>, <xref ref-type="fig" rid="F8">8C</xref>), longer than the distance from antennal base to anterior margin of head; segment I usually retracts into head capsule; segment III the longest and shorter than combined length of segments IV–VII, antenna segment VII minute (Fig. <xref ref-type="fig" rid="F8">8C</xref>). Labrum (Fig. <xref ref-type="fig" rid="F6">6D</xref>) narrow, 3 times wider than long, anterior margin fringed with dense fine setae. Left and right mandibles similar (Fig. <xref ref-type="fig" rid="F6">6E</xref>, <xref ref-type="fig" rid="F6">6F</xref>). Outer canine of mandibles subequal and broader than inner canine, with three apical teeth, a smaller outer tooth and a larger inner tooth with a serrated margin near the apex and three small spines; inner canine with two apical teeth, including a larger inner one with a serrated inner margin near the apex with three spines. Three long serrated bristles arising from the base of the inner canine (Fig. <xref ref-type="fig" rid="F6">6G</xref>). A single stout feathered seta lateromedially on each mandible (Fig. <xref ref-type="fig" rid="F6">6E</xref>, <xref ref-type="fig" rid="F6">6F</xref>). Maxillae (Fig. <xref ref-type="fig" rid="F6">6H</xref>) crowned by a rigid canine and three subequal moveable dentisetae; three long-feathered stout bristles arising near the base of the apical canine and dentisetae on the galea-lacinia. A single unserrated bristle arising approximately 2/3 of the way down the sclerotised section of the galea-lacinia. Maxillary palpi 3-segmented, segment II the longest, length ratio of maxillary palp segments from basal one to apical: 1.9:2.2:1(Fig. <xref ref-type="fig" rid="F6">6H</xref>).</p><fig id="F6" position="float" orientation="portrait"><label>Figure 6.</label><caption><p><italic><tp:taxon-name><tp:taxon-name-part taxon-name-part-type="genus" reg="Prosopistoma">Prosopistoma</tp:taxon-name-part><tp:taxon-name-part taxon-name-part-type="species" reg="carinatum">carinatum</tp:taxon-name-part></tp:taxon-name></italic> sp. n.: <bold>A</bold> Antenna <bold>B–C</bold> Labium <bold>B</bold> ventral view <bold>C</bold> ventral view <bold>D</bold> Labrum, dorsal view <bold>E–G</bold> Mandible <bold>E</bold> Left mandible (ventral view) <bold>F</bold> Right mandible (ventral view) <bold>G</bold> Enlargement of canine of the right mandible, (<bold>H</bold>). Scale bars: 0.02 mm (<bold>H</bold>); 0.05 mm (<bold>G</bold>); 0.1 mm (<bold>A, D, E, F</bold>); 0.2 mm (<bold>B, C</bold>).</p></caption><graphic xmlns:xlink="http://www.w3.org/1999/xlink" xlink:href="zookeys-825-123-g006.jpg" position="float" orientation="portrait" xlink:type="simple" id="oo_267585.jpg"/></fig><p><bold><italic>Carapace.</italic></bold> Carapace general colouration dark brown, distally with an irregular (zig-zag) yellow pattern at 0.7 times the length of the carapace (Fig. <xref ref-type="fig" rid="F1">1D</xref>). Two longitudinal ridges on the anterior surface region, and two short ridges on the pale surface area (Figs <xref ref-type="fig" rid="F1">1D</xref>, <xref ref-type="fig" rid="F1">1F</xref>, <xref ref-type="fig" rid="F9">9A</xref>, <xref ref-type="fig" rid="F9">9C</xref>, <xref ref-type="fig" rid="F9">9D</xref>). Carapace with one pale-coloured circular depression on lateral side of the anterior region (Figs <xref ref-type="fig" rid="F1">1F</xref>, <xref ref-type="fig" rid="F9">9B</xref>) and two pale-coloured striped depressions at the midline. Carapace flange width very narrow. Cuticle of carapace coarsely pitted and interspersed with scale-like structures (Fig. <xref ref-type="fig" rid="F9">9E, F</xref>). Distal margin of the carapace protruding slightly over the exhalent notch (Figs <xref ref-type="fig" rid="F1">1D</xref>, <xref ref-type="fig" rid="F9">9A</xref>). In lateral view, carapace strongly convex, with a convexity (ratio of maximum carapace height to length along the posterior margin of the carapace) range 0.56–0.58. Sternum pitted, with coarse scale-like structures within the triangular sternal plate (Fig. <xref ref-type="fig" rid="F8">8D, F</xref>).</p><p><bold><italic>Legs.</italic></bold> Dorsal margin of fore femur with 14 short simple setae (Fig. <xref ref-type="fig" rid="F7">7A</xref>); ventral margin of fore tibia with nine pectinate setae (Figs <xref ref-type="fig" rid="F7">7B</xref>, <xref ref-type="fig" rid="F10">10C</xref>). Anterior and posterior surface of femur covered with scale-like pattern (Figs <xref ref-type="fig" rid="F7">7A</xref>, <xref ref-type="fig" rid="F10">10A</xref>). Tarsal claws of all three pairs of legs sharp and without denticles.</p><p><bold><italic>Abdomen.</italic></bold> Abdominal gills (Fig. <xref ref-type="fig" rid="F7">7C–G</xref>). Gill I with lamellate upper portion, margin serrated, lower portion divided into multiple filaments (Fig. <xref ref-type="fig" rid="F7">7C</xref>). Gill II expanded to form broad leaf-like lamella (Fig. <xref ref-type="fig" rid="F7">7D</xref>). Gills III-V with multiple branching filaments (Fig. <xref ref-type="fig" rid="F7">7E, F</xref>). Gill VI tiny, unbranched (Fig. <xref ref-type="fig" rid="F7">7G</xref>). Posterolateral projections of abdominal segments VII–IX broad, apex pointed. Caudal filaments small, retractile, short, feathered.</p><fig id="F7" position="float" orientation="portrait"><label>Figure 7.</label><caption><p><italic><tp:taxon-name><tp:taxon-name-part taxon-name-part-type="genus" reg="Prosopistoma">Prosopistoma</tp:taxon-name-part><tp:taxon-name-part taxon-name-part-type="species" reg="carinatum">carinatum</tp:taxon-name-part></tp:taxon-name></italic> sp. n.: (<bold>A</bold>) Foreleg, (<bold>B</bold>) Enlargement of part of the fore-tibia to show setation; (<bold>C</bold>) Gill I; (<bold>D</bold>) Gill II; (<bold>E</bold>) Gill IV; (<bold>F</bold>) Gill V; (<bold>G</bold>) Gill VI. Scale bars 0.1 mm (<bold>B</bold>); 0.2 mm (<bold>A</bold>); 1 mm (<bold>C–F</bold>).</p></caption><graphic xmlns:xlink="http://www.w3.org/1999/xlink" xlink:href="zookeys-825-123-g007.jpg" position="float" orientation="portrait" xlink:type="simple" id="oo_267586.jpg"/></fig><fig id="F8" position="float" orientation="portrait"><label>Figure 8.</label><caption><p><italic><tp:taxon-name><tp:taxon-name-part taxon-name-part-type="genus" reg="Prosopistoma">Prosopistoma</tp:taxon-name-part><tp:taxon-name-part taxon-name-part-type="species" reg="carinatum">carinatum</tp:taxon-name-part></tp:taxon-name></italic> sp. n.: <bold>A</bold><abbrev xmlns:xlink="http://www.w3.org/1999/xlink" xlink:title="Scanning electron microscopy" xlink:type="simple">SEM</abbrev>s of head, frontal view <bold>B</bold> antenna, frontal view <bold>C</bold> tip of antenna <bold>D</bold> sternal plate and legs <bold>E</bold> closer view of surface of sternal plate <bold>F</bold> closer view showing details of scale-like structures.</p></caption><graphic xmlns:xlink="http://www.w3.org/1999/xlink" xlink:href="zookeys-825-123-g008.jpg" position="float" orientation="portrait" xlink:type="simple" id="oo_267587.jpg"/></fig><fig id="F9" position="float" orientation="portrait"><label>Figure 9.</label><caption><p><italic><tp:taxon-name><tp:taxon-name-part taxon-name-part-type="genus" reg="Prosopistoma">Prosopistoma</tp:taxon-name-part><tp:taxon-name-part taxon-name-part-type="species" reg="carinatum">carinatum</tp:taxon-name-part></tp:taxon-name></italic> sp. n.: <bold>A</bold><abbrev xmlns:xlink="http://www.w3.org/1999/xlink" xlink:title="Scanning electron microscopy" xlink:type="simple">SEM</abbrev>s of notal shield, dorsal view <bold>B</bold> pale-coloured areas on carapace (arrows) <bold>C</bold> dorsolateral view of carapace <bold>D</bold> ridged longitudinal lines, dorsolateral view <bold>E</bold> scale-like structures <bold>F</bold> closer view showing details of scale-like structures.</p></caption><graphic xmlns:xlink="http://www.w3.org/1999/xlink" xlink:href="zookeys-825-123-g009.jpg" position="float" orientation="portrait" xlink:type="simple" id="oo_267588.jpg"/></fig><fig id="F10" position="float" orientation="portrait"><label>Figure 10.</label><caption><p><italic><tp:taxon-name><tp:taxon-name-part taxon-name-part-type="genus" reg="Prosopistoma">Prosopistoma</tp:taxon-name-part><tp:taxon-name-part taxon-name-part-type="species" reg="carinatum">carinatum</tp:taxon-name-part></tp:taxon-name></italic> sp. n.: <bold>A</bold><abbrev xmlns:xlink="http://www.w3.org/1999/xlink" xlink:title="Scanning electron microscopy" xlink:type="simple">SEM</abbrev>s of middle leg showing scale-like pattern on femur, ventral view <bold>B</bold> ventral margin of fore tibia <bold>C</bold> pectinate setae (arrows).</p></caption><graphic xmlns:xlink="http://www.w3.org/1999/xlink" xlink:href="zookeys-825-123-g010.jpg" position="float" orientation="portrait" xlink:type="simple" id="oo_267589.jpg"/></fig></tp:treatment-sec><tp:treatment-sec sec-type="Subimago and Imago" id="SECID0EN1AG"><title>Subimago and Imago.</title><p>Unknown.</p></tp:treatment-sec><tp:treatment-sec sec-type="etymology" id="SECID0ES1AG"><title>Etymology.</title><p>The name <italic><tp:taxon-name><tp:taxon-name-part taxon-name-part-type="genus" reg="Prosopistoma"/><tp:taxon-name-part taxon-name-part-type="species" reg="carinatum">carinatum</tp:taxon-name-part></tp:taxon-name></italic> (Latin for carinate or keeled), refers to the prominent keels or ridge-like mesonotal convexity of the species.</p><fig id="F11" position="float" orientation="portrait"><label>Figure 11.</label><caption><p>Consensus phylogenetic tree based on the maximum likelihood (ML) analysis of three Thai <italic><tp:taxon-name><tp:taxon-name-part taxon-name-part-type="genus" reg="Prosopistoma">Prosopistoma</tp:taxon-name-part></tp:taxon-name></italic> species (the best model: T92 +G, parameter = 0.2619). The bootstrap consensus tree inferred from 1,000 replicates. Values above the branches are ML bootstrap values (&gt; 70%). <italic><tp:taxon-name><tp:taxon-name-part taxon-name-part-type="genus" reg="Baetisca">Baetisca</tp:taxon-name-part><tp:taxon-name-part taxon-name-part-type="species" reg="laurentina">laurentina</tp:taxon-name-part></tp:taxon-name></italic> from GenBank was used as the outgroup. There were a total of 658 positions in the final dataset. Abbreviations are the same as those found in Table <xref ref-type="table" rid="T1">1</xref>.</p></caption><graphic xmlns:xlink="http://www.w3.org/1999/xlink" xlink:href="zookeys-825-123-g011.jpg" position="float" orientation="portrait" xlink:type="simple" id="oo_267590.jpg"/></fig><fig id="F12" position="float" orientation="portrait"><label>Figure 13.</label><caption><p>Rearing chamber of <italic><tp:taxon-name><tp:taxon-name-part taxon-name-part-type="genus" reg="Prosopistoma">Prosopistoma</tp:taxon-name-part><tp:taxon-name-part taxon-name-part-type="species" reg="annamense">annamense</tp:taxon-name-part></tp:taxon-name></italic> larva.</p></caption><graphic xmlns:xlink="http://www.w3.org/1999/xlink" xlink:href="zookeys-825-123-g012.jpg" position="float" orientation="portrait" xlink:type="simple" id="oo_267591.jpg"/></fig><fig id="F13" position="float" orientation="portrait"><label>Figure 12.</label><caption><p>Habitats of <italic><tp:taxon-name><tp:taxon-name-part taxon-name-part-type="genus" reg="Prosopistoma">Prosopistoma</tp:taxon-name-part></tp:taxon-name></italic> larvae: <bold>A–C</bold><italic><tp:taxon-name><tp:taxon-name-part taxon-name-part-type="genus" reg="Prosopistoma">P.</tp:taxon-name-part><tp:taxon-name-part taxon-name-part-type="species" reg="annamense">annamense</tp:taxon-name-part></tp:taxon-name></italic><bold>A</bold> = Loei province <bold>B</bold> = Nakhon Nayok province <bold>C</bold> = Kanchanaburi province (Khwae Noi River) <bold>D</bold><italic><tp:taxon-name><tp:taxon-name-part taxon-name-part-type="genus" reg="Prosopistoma">P.</tp:taxon-name-part><tp:taxon-name-part taxon-name-part-type="species" reg="sinense">sinense</tp:taxon-name-part></tp:taxon-name></italic> (Kanchanaburi province) <bold>E–F</bold><italic><tp:taxon-name><tp:taxon-name-part taxon-name-part-type="genus" reg="Prosopistoma">P.</tp:taxon-name-part><tp:taxon-name-part taxon-name-part-type="species" reg="carinatum">carinatum</tp:taxon-name-part></tp:taxon-name></italic> sp. n. <bold>E</bold> = Kanchanaburi province <bold>F</bold> = Nakhon Si (Thammarat province).</p></caption><graphic xmlns:xlink="http://www.w3.org/1999/xlink" xlink:href="zookeys-825-123-g013.jpg" position="float" orientation="portrait" xlink:type="simple" id="oo_267592.jpg"/></fig><fig id="F14" position="float" orientation="portrait"><label>Figure 14.</label><caption><p>Distribution map of the four known Thai <italic><tp:taxon-name><tp:taxon-name-part taxon-name-part-type="genus" reg="Prosopistoma">Prosopistoma</tp:taxon-name-part></tp:taxon-name></italic> species.</p></caption><graphic xmlns:xlink="http://www.w3.org/1999/xlink" xlink:href="zookeys-825-123-g014.jpg" position="float" orientation="portrait" xlink:type="simple" id="oo_267593.jpg"/></fig></tp:treatment-sec><tp:treatment-sec><!--Section generated to contain objects referenced in tp:taxon-treatment.--><fig id="F1" position="float" orientation="portrait"><label>Figure 1.</label><caption><p><italic><tp:taxon-name><tp:taxon-name-part taxon-name-part-type="genus" reg="Prosopistoma">Prosopistoma</tp:taxon-name-part></tp:taxon-name></italic> spp. whole larvae: <bold>A–B</bold><italic><tp:taxon-name><tp:taxon-name-part taxon-name-part-type="genus" reg="Prosopistoma">P.</tp:taxon-name-part><tp:taxon-name-part taxon-name-part-type="species" reg="annamense">annamense</tp:taxon-name-part></tp:taxon-name></italic>, specimens from stream (<bold>A</bold>) and river (<bold>B</bold>); <bold>C</bold><italic><tp:taxon-name><tp:taxon-name-part taxon-name-part-type="genus" reg="Prosopistoma">P.</tp:taxon-name-part><tp:taxon-name-part taxon-name-part-type="species" reg="sinense">sinense</tp:taxon-name-part></tp:taxon-name></italic><bold>D–F</bold><italic><tp:taxon-name><tp:taxon-name-part taxon-name-part-type="genus" reg="Prosopistoma">P.</tp:taxon-name-part><tp:taxon-name-part taxon-name-part-type="species" reg="carinatum">carinatum</tp:taxon-name-part></tp:taxon-name></italic> sp. n. <bold>D</bold> dorsal view <bold>E</bold> ventral view <bold>F</bold> lateral view.</p></caption><graphic xmlns:xlink="http://www.w3.org/1999/xlink" xlink:href="zookeys-825-123-g001.jpg" position="float" orientation="portrait" xlink:type="simple" id="oo_267580.jpg"/></fig><table-wrap id="T1" position="float" orientation="portrait"><label>Table 1.</label><caption><p>List of the sequenced specimens.</p></caption><table id="TID0ERAAG" rules="all"><tbody><tr><th rowspan="1" colspan="1">Species</th><th rowspan="1" colspan="1">Code</th><th rowspan="1" colspan="1">Collection locality</th><th rowspan="1" colspan="1">Collector</th><th rowspan="1" colspan="1">Date</th><th rowspan="1" colspan="1">GenBank accession number</th></tr><tr><td rowspan="5" colspan="1">
                <italic><tp:taxon-name>
                    <tp:taxon-name-part taxon-name-part-type="genus" reg="Prosopistoma">P.</tp:taxon-name-part>
                    <tp:taxon-name-part taxon-name-part-type="species" reg="annamense">annamense</tp:taxon-name-part>
                  </tp:taxon-name></italic>
              </td><td rowspan="1" colspan="1">PA-01-KN</td><td rowspan="1" colspan="1">Kanchanaburi</td><td rowspan="1" colspan="1">B. Boonsoong</td><td rowspan="1" colspan="1">15 Oct 2015</td><td rowspan="1" colspan="1">
                <ext-link xmlns:xlink="http://www.w3.org/1999/xlink" ext-link-type="gen" xlink:href="MK285321" xlink:type="simple">MK285321</ext-link>
              </td></tr><tr><td rowspan="1" colspan="1">PA-12-RT</td><td rowspan="1" colspan="1">Ratchaburi</td><td rowspan="1" colspan="1">B. Boonsoong</td><td rowspan="1" colspan="1">13 Feb 2016</td><td rowspan="1" colspan="1">
                <ext-link xmlns:xlink="http://www.w3.org/1999/xlink" ext-link-type="gen" xlink:href="MK285322" xlink:type="simple">MK285322</ext-link>
              </td></tr><tr><td rowspan="1" colspan="1">PA-13-LE</td><td rowspan="1" colspan="1">Loei</td><td rowspan="1" colspan="1">B. Boonsoong</td><td rowspan="1" colspan="1">19 Mar 2016</td><td rowspan="1" colspan="1">
                <ext-link xmlns:xlink="http://www.w3.org/1999/xlink" ext-link-type="gen" xlink:href="MK285323" xlink:type="simple">MK285323</ext-link>
              </td></tr><tr><td rowspan="1" colspan="1">PA-17-NN</td><td rowspan="1" colspan="1">Nakhon Nayok</td><td rowspan="1" colspan="1">B. Boonsoong</td><td rowspan="1" colspan="1">25 Feb 2017</td><td rowspan="1" colspan="1">
                <ext-link xmlns:xlink="http://www.w3.org/1999/xlink" ext-link-type="gen" xlink:href="MK285324" xlink:type="simple">MK285324</ext-link>
              </td></tr><tr><td rowspan="1" colspan="1">PA-18-CT</td><td rowspan="1" colspan="1">Chantaburi</td><td rowspan="1" colspan="1">B. Boonsoong</td><td rowspan="1" colspan="1">5 Jul 2018</td><td rowspan="1" colspan="1">
                <ext-link xmlns:xlink="http://www.w3.org/1999/xlink" ext-link-type="gen" xlink:href="MK285325" xlink:type="simple">MK285325</ext-link>
              </td></tr><tr><td rowspan="2" colspan="1"><italic><tp:taxon-name><tp:taxon-name-part taxon-name-part-type="genus" reg="Prosopistoma">P.</tp:taxon-name-part><tp:taxon-name-part taxon-name-part-type="species" reg="carinatum">carinatum</tp:taxon-name-part></tp:taxon-name></italic> sp. n.</td><td rowspan="1" colspan="1">PC-01-KN</td><td rowspan="1" colspan="1">Kanchanaburi</td><td rowspan="1" colspan="1">B. Boonsoong</td><td rowspan="1" colspan="1">26 Apr 2014</td><td rowspan="1" colspan="1">
                <ext-link xmlns:xlink="http://www.w3.org/1999/xlink" ext-link-type="gen" xlink:href="MK285326" xlink:type="simple">MK285326</ext-link>
              </td></tr><tr><td rowspan="1" colspan="1">PC-02-KN</td><td rowspan="1" colspan="1">Kanchanaburi</td><td rowspan="1" colspan="1">B. Boonsoong</td><td rowspan="1" colspan="1">26 Apr 2014</td><td rowspan="1" colspan="1">
                <ext-link xmlns:xlink="http://www.w3.org/1999/xlink" ext-link-type="gen" xlink:href="MK285327" xlink:type="simple">MK285327</ext-link>
              </td></tr><tr><td rowspan="3" colspan="1">
                <italic><tp:taxon-name>
                    <tp:taxon-name-part taxon-name-part-type="genus" reg="Prosopistoma">P.</tp:taxon-name-part>
                    <tp:taxon-name-part taxon-name-part-type="species" reg="sinense">sinense</tp:taxon-name-part>
                  </tp:taxon-name></italic>
              </td><td rowspan="1" colspan="1">PS-01-KN</td><td rowspan="1" colspan="1">Kanchanaburi</td><td rowspan="1" colspan="1">B. Boonsoong</td><td rowspan="1" colspan="1">20 Feb 2016</td><td rowspan="1" colspan="1">
                <ext-link xmlns:xlink="http://www.w3.org/1999/xlink" ext-link-type="gen" xlink:href="MK285328" xlink:type="simple">MK285328</ext-link>
              </td></tr><tr><td rowspan="1" colspan="1">PS-02-KN</td><td rowspan="1" colspan="1">Kanchanaburi</td><td rowspan="1" colspan="1">B. Boonsoong</td><td rowspan="1" colspan="1">20 Feb 2016</td><td rowspan="1" colspan="1">
                <ext-link xmlns:xlink="http://www.w3.org/1999/xlink" ext-link-type="gen" xlink:href="MK285329" xlink:type="simple">MK285329</ext-link>
              </td></tr><tr><td rowspan="1" colspan="1">PS-03-CM</td><td rowspan="1" colspan="1">Chaing Mai</td><td rowspan="1" colspan="1">B. Boonsoong</td><td rowspan="1" colspan="1">11 Mar 2017</td><td rowspan="1" colspan="1">
                <ext-link xmlns:xlink="http://www.w3.org/1999/xlink" ext-link-type="gen" xlink:href="MK285330" xlink:type="simple">MK285330</ext-link>
              </td></tr></tbody></table></table-wrap></tp:treatment-sec><ref-list><ref id="B21"><mixed-citation xmlns:xlink="http://www.w3.org/1999/xlink" xlink:type="simple"><person-group><name name-style="western"><surname>Soldán</surname><given-names>T</given-names></name><name name-style="western"><surname>Braasch</surname><given-names>D</given-names></name></person-group> (<year>1984</year>) <article-title>Two new species of the genus <italic><tp:taxon-name><tp:taxon-name-part taxon-name-part-type="genus">Prosopistoma</tp:taxon-name-part></tp:taxon-name></italic> (<tp:taxon-name><tp:taxon-name-part taxon-name-part-type="order">Ephemeroptera</tp:taxon-name-part></tp:taxon-name>: <tp:taxon-name><tp:taxon-name-part taxon-name-part-type="family">Prosopistomatidae</tp:taxon-name-part></tp:taxon-name>) from Vietnam.</article-title><source>Acta Entomologica Bohemoslovaca</source><volume>81</volume>: <fpage>370</fpage>–<lpage>376</lpage>.</mixed-citation></ref><ref id="B16"><mixed-citation xmlns:xlink="http://www.w3.org/1999/xlink" xlink:type="simple"><person-group><name name-style="western"><surname>Sartori</surname><given-names>M</given-names></name><name name-style="western"><surname>Gattolliat</surname><given-names>JL</given-names></name></person-group> (<year>2003</year>) <article-title>First record and new species of the genus <italic><tp:taxon-name><tp:taxon-name-part taxon-name-part-type="genus">Prosopistoma</tp:taxon-name-part></tp:taxon-name></italic> Latreille, 1833 (<tp:taxon-name><tp:taxon-name-part taxon-name-part-type="order">Ephemeroptera</tp:taxon-name-part></tp:taxon-name>, <tp:taxon-name><tp:taxon-name-part taxon-name-part-type="family">Prosopistomatidae</tp:taxon-name-part></tp:taxon-name>) from Borneo (East Kalimantan, Indonesia).</article-title><source>Mitteilungen der Schweizerischen Entomologischen Gesellschaft</source><volume>76</volume>: <fpage>301</fpage>–<lpage>305</lpage>.</mixed-citation></ref><ref id="B20"><mixed-citation xmlns:xlink="http://www.w3.org/1999/xlink" xlink:type="simple"><person-group><name name-style="western"><surname>Shi</surname><given-names>W</given-names></name><name name-style="western"><surname>Tong</surname><given-names>X</given-names></name></person-group> (<year>2013</year>) <article-title>A new species of <italic><tp:taxon-name><tp:taxon-name-part taxon-name-part-type="genus">Prosopistoma</tp:taxon-name-part></tp:taxon-name></italic> (<tp:taxon-name><tp:taxon-name-part taxon-name-part-type="order">Ephemeroptera</tp:taxon-name-part></tp:taxon-name>: <tp:taxon-name><tp:taxon-name-part taxon-name-part-type="family">Prosopistomatidae</tp:taxon-name-part></tp:taxon-name>) from China with a key to Oriental species.</article-title><source>Zootaxa</source><volume>3718</volume>: <fpage>89</fpage>–<lpage>096</lpage>. <ext-link xlink:type="simple" ext-link-type="doi" xlink:href="10.11646/zootaxa.3718.1.8">https://doi.org/10.11646/zootaxa.3718.1.8</ext-link></mixed-citation></ref></ref-list></tp:taxon-treatment>
